# Supplementary material for: Region-Specific Sensitivity of Anemophilous Pollen Deposition to Temperature and Precipitation
Source: PLoS One. 2014 Aug 18;9(8):e104774. doi: 10.1371/journal.pone.0104774 (PMC4136776; doi:10.1371/journal.pone.0104774)
Supplement: File S1 — This file contains Table S1–Table S3. Table S1. Pollen count data for LUMC pollen traps. Table S2. Pollen count data for Elkerliek pollen traps. Table S3. The peat core from Mariapeel Natural Reserve, The Netherlands. For locations see main text and Fig. 1. (XLSX) [file pone.0104774.s003.xlsx]

## Sheet: Table S1 LUMC
Table S1: Total annual pollen counts (n/m3 air/yr) from the LUMC pollen trap (Leiden, The Netherlands) corrected for changes in sampling method (see main text)
Year AD	Alnus	Artemisia	Betula	Carpinus	Chenopodiaceae	Corylus	Cyperaceae	Fagus	Filipendula	Fraxinus	Juglans	Plantago	Poaceae	Pinus	Quercus	Rumex	Salix	Tilia	Ulmus	Urtica
1969		81	425		91.5		9	4.5	7.5	184.5	4.5	106.5	6304.5	492	585	636	471	52.5	51	3250.5
1970	241.5	117	1449	82.5	105		34.5	153	25.5	84	13.5	130.5	4878	922.5	609	1020	481.5	102	180	3270
1971	307.5	187.5	2076	9	148.5		6	9	25.5	91.5	4.5	106.5	6453	273	724.5	408	385.5	142.5	169.5	4911
1972	694.5	120	552	21	94.5		10.5	24	6	291	3	199.5	5296.5	303	523.5	234	556.5	76.5	157.5	3258
1973		202.5	761	7.5	178.5		4.5	10.5		274.5	3	115.5	6951	822	334.5	222	129	1.5	76.5	4324.5
1974	610.5	157.5	3345	160.5	76.5	30	16.5	243		168	6	111	3843	1053	1236	244.5	964.5	3	124.5	3915
1975	177	237	394.5		108	16.5	12	1.5	16.5	507	0	109.5	6522	862.5	49.5	310.5	499.5	48	13.5	4525.5
1976		145.5	2254.5	114	195		1.5	472.5	3	106.5	3	81	5548.5	1219.5	1257	327	1062	78	354	2448
1977	818	240	832	39	118	127	13	32	63	556	9	88	5612	589	501	269	846	78	529	7085
1978	1426	321	1092	44	88	112	13	1	30	324	4	159	5289	1505	871	276	805	26	142	7493
1979	1693	211	592	41	43	44	6	19	49	159	1	117	5440	630	757	469	1244	93	669	6157
1980	1460	258	4853	19	82	145	17	44	68	458	2	151	6441	301	983	396	1061	49	126	6656
1981	1035	169	542	44	59	22	12	34	58	168	1	127	4025	718	519	347	975	23	224	5088
1982	2251	283	1159	10	147	66	31	31	79	700	34	170	4520	824	844	641	697	33	308	6620
1983	2107	176	2303	305	147	61	14	191	64	431	10	198	6750	915	588	503	711	57	606	5249
1984	1452	314	4068	46	133	85	6	2	106	605	27	134	4641	462	614	205	999	79	430	7878
1985	3374	354	697	37	109	47	12	4	94	374	16	120	5093	549	638	297	997	60	680	9869
1986	1459	402	4138	82	145	394	14	79	94	1164	22	177	5186	475	1211	324	974	45	383	6798
1987	1961	325	3919	82	66	64	11	180	63	92	16	114	4071	611	1074	400	795	30	510	8934
1988	799	260	617	5	71	45	24	4	98	714	7	131	3770	873	1351	268	546	19	77	3585
1989	4220	515	2775	80	253	180	10	45	174	361	6	251	6661	1491	1044	499	912	22	930	6638
1990	3233	994	4149	215	226	238	9	572	99	1316	14	252	4793	798	1432	567	1308	30	689	9367
1991	6525	1240	3667	164	106	328	14		100	1620	3	193	6211	237	1077	312	1814	60	1703	14561
1992	8815	693	1407	16	180	275	16	207	148	1159	32	278	9478	5388	4405	717	1061	34	519	9713
1993	4204	542	6269	158	134	257	39	74	109	525	116	249	8368	3948	3353	516	1788	47	1064	8518
1994	3271	386	1868	24	240	84	28	33	96	1026	13	349	6345	888	1227	374	702	63	120	11117
1995	2762	538	5380	224	199	168	22	472	90	589	30	246	6124	544	3887	457	1317	44	484	6626
1996	5893	687	6385	140	303	260	25	3	83	2878	68	186	4238	885	1894	379	3928	91	1058	8902
1997	3983	993	1364	12	192	102	16	19	59	584	2	208	5438		1262	463	1180	57	454	18582
1998	10248	510	3936	221	96	258	20	167	80	2685	25	265	5826	5207	5178	438	1339	32	559	8578
1999	1873	502	1676	41	176	156	43	24	183	1099	83	403	8005	1456	1839	492	1920	39	477	10368
2000	7130	351	3790	277	70	221	16	461	99	1823	86	257	5577	3727	3625	643	1345	16	327	10299
2001	1321	251	1332	19	98	27	11	1	93	269	58	180	4144	931	734	319	666	34	379	7636
2002	1854	361	6743	384	88	240	14	122	54	1460	25	171	3727	715	1331	342	748	18	161	6845
2003	3726	255	1226	57	132	270	12	45	56	2581	19	217	4924	902	586	340	675	27	587	5597
2004	3797	418	5296	357	89	121	0	430	84	1020	22	156	2344	347	1117	149	693	20	158	6360
2005	1692	185	1231	15	77	109	4		64	495	26	167	3400	458	877	159	769	30	318	5442
2006	4717	131	7031	124	107	183	15	805	56	2057	55	292	3759	608	3537	302	965	27	275	4585
2007	1659	210	3513	243	42	170	3	143	42	272	65	167	3238	638	2045	178	934	26	187	6269
2008	2937	97	2826	27	52	27	16	4	51	1122	45	200	3705	1881	2075	293	587	7	103	4436
2009	4134	99	3175	293	58	142	19	193	54	501	49	164	2952	709	2286	216	620	44	425	3590
2010	3252.84	99.04	1808.1	66.852	47.663	188.795	8.666	38.997	27.855	1819.86	33.426	118.229	1773.43	292.168	592.383	162.178	707.517	30.95	54.472	1837.19
2011	4327.43	97.802	2669.13	108.325	45.806	243.267	13.618	911.168	71.804	1270.81	139.275	138.656	2066.22	1108.63	3608.77	199.937	906.835	42.711	469.821	3136.47
2012	2544.09	143.608	701.946	32.807	30.95	66.233	16.713		42.092	1013.92	9.904	162.797	2454.34	777.464	338.593	199.318	658.616	17.951	40.854	6789.81

## Sheet: Table S2 Elkerliek
Table S2: Total annual pollen counts (n/m3 air /yr) from Elkerliek pollen trap (Helmond, The Netherlands)
Year AD	Alnus	Artemisia	Betula	Carpinus	Chenopodiaceae	Corylus	Cyperaceae	Fagus	Filipendula	Fraxinus	Juglans	Pinus	Plantago spp.	Poaceae	Quercus	Rumex	Salix	Tilia	Ulmus	Urtica
1975	0		1798.2			0				160.65	5.4		43.2		587.25
1976	0		14742			0				6.75	17.55		64.8		4337.55
1977	0		2594.7			0				71.55	6.75		55.35		1088.1
1978	0		1142.1			0				28.35	28.35		60.75		2494.8
1979	0		1499.85			0				32.4	17.55		67.5		1539
1980	0		8912			0				258	76		93		1847
1981	268		4832			0				150	52		120		1741
1982	1889		5188			120				334	32		166		3339
1983	1886		7719			209				403	38		140		1191
1984	1362		22489			215				332	63		133		3321
1985	819		2337			79				233	70		92		1560
1986	1658		15472			393				714	44		159		1851
1987	2408		16324			201				109	42		112		5329
1988	594		2374			104				981	129		165		2397
1989	4295		14442			191				387	126		240		7407
1990	2218		2347			298				98	32		308		2314
1991	1309		2804			199				583	77		115		1597
1992	4258		3738			396				720	151		178		6262
1993	1354		14229			145				452	160		141		5638
1994	2164		5017			153				690	93		157		4332
1995	1779		7322			310				236	287		108		6923
1996	2935		17247			268				2769	86		105		6558
1997	1864		6511			170				270	112		74		3057
1998	6812		8638			284				1555	210		122		8580
1999	2210		5714			203				538	94		165		3583
2000	3972		9967			339				374	24		89		4019
2001	1332		1441			70				529	11		106		759
2002	2478		22342			610				1244	68		57		4266
2003	1492		980			188				1414	39		50		1205
2004	3130		12415			236				1220	83		40		3387
2005	815	36	2646	127	16	103	2	72	19	710	85	1733	37	2373	1941	262	559	26	64	3654
2006	3771	77	12645	117	95	265	0	595	114	1670	88	3088	124	3512	5275	359	648	39	129	6015
2007	675	251	7845	280	69	165	3	180	66	417	102	1685	11	5423	7549	186	1317	49	68	12391
2008	2744	94	8168	82	28	102	7	8	76	1217	73	3105	67	3751	1931	221	707	38	17	8206
2009	2854	102	7491	293	56	397	2	565	36	251	74	3145	67	2233	4467	189	842	30	116	6046
2010	1923	89	5058	65	62	266	0	36	85	1277	31	867	30	1717	2997	131	809	21	59	2983
2011	2377	130	10873	321	80	411	1	1170	86	1358	156	3560	81	2289	7448	218	1519	23	108	5732
2012	2069	169	2134	63	48	118	3	50	28	1036	35	2847	86	3690	1112	223	765	31	34	11047

## Sheet: Table S3 Mariapeel
Table S3a: Pollen counts (n/sample) Mariapeel Natural Reserve (The Netherlands), peat core (see Wagner et al., 1996)																								Table S3b: Derived pollen accumulation rates (n/cm2 sediment/yr)
Year AD	Alnus (m)	Artemisia (m)	Avena-Triticum group (m)	Betula (m)	Carpinus type (m)	Chenopodiaceae and Amaranthaceae (m)	Corylus (m)	Cyperaceae (m)	Fagus (m)	Filipendula (m)	Fraxinus (m)	Juglans type (m)	Pinus undiff. type (*)	Plantago lanceolata type (p)	Quercus (m)	Rumex	Salix (m)	Tilia (m)	Ulmus (m)	Urtica dioica (m)	Wild grass group (m)	Exotics (*)		Alnus	Betula	Corylus	Fraxinus	Plantago	Quercus
1953	273	8	69	257	27	10	85	40	86	1	4	1	109.5	15	141	13	5	2	17	0	608	695		1834.81	1727.28	571.278	26.8837	100.814	947.65
1954	133	1	83	171	20	11	35	43	53	1	2	0	107.5	11	87	23	4	1	8	0	699	383		1622.06	2085.5	426.858	24.3919	134.155	1061.05
1956	139	5	60	188	19	6	30	59	48	1	8	0	103	7	90	12	1	2	17	1	696	200		3246.37	4390.78	700.656	186.842	163.486	2101.97
1958	100	2	40	213	15	7	20	28	42	1	1	0	111.5	9	52	6	2	0	8	1	425	164		2848.2	6066.66	569.639	28.482	256.338	1481.06
1959	118	3	65	196	15	16	25	41	52	0	0	0	107	9	83	16	2	2	11	0	821	168		3280.85	5449.55	695.095	0	250.234	2307.72
1961	129	8	69	315	17	11	18	61	44	0	3	0	105.5	14	77	17	4	2	20	0	603	198		3043.25	7431.2	424.64	70.7734	330.276	1816.52
1963	83	3	55	225	13	11	19	14	43	0	0	3	115	8	53	17	2	2	3	0	407	431		899.528	2438.48	205.916	0	86.7015	574.397
1964	96	2	48	294	9	11	20	20	24	0	2	1	124	4	71	0	1	1	7	0	438	219		2047.58	6270.71	426.579	42.6579	85.3158	1514.36
1965	77	1	39	171	5	6	12	6	22	2	0	1	110.5	4	29	3	2	2	6	0	269	241		1492.41	3314.31	232.583	0	77.5277	562.075
1967	85	2	23	257	6	8	14	7	40	2	0	0	103.5	2	49	8	3	1	3	0	445	300		1323.46	4001.53	217.982	0	31.1403	762.937
1968	136	8	52	470	6	11	11	14	29	0	2	0	117.5	6	75	13	3	2	4	0	549	285		2228.99	7703.12	180.286	32.7792	98.3377	1229.22
1969	42	0	48	189	11	4	15	12	30	1	1	0	106	13	49	10	3	2	3	0	418	274		715.999	3222	255.714	17.0476	221.619	835.332
1970	148	7	57	352	11	11	43	25	45	1	0	1	109.5	5	67	25	4	3	11	0	608	161		4293.88	10212.5	1247.55	0	145.063	1943.85
1971	113	5	34	460	8	9	13	35	39	3	1	1	131.5	6	57	2	4	3	5	0	654	98		5386	21925.3	619.628	47.6637	285.982	2716.83
1973	90	0	33	363	7	13	6	9	37	0	1	0	147	4	62	4	0	1	9	0	433	158		2660.72	10731.6	177.381	29.5636	118.254	1832.94
1974	115	4	32	852	14	14	6	44	23	2	0	0	129	5	85	8	6	0	7	0	693	206		2607.62	19319.1	136.05	0	113.375	1927.37
1975	83	3	6	1020	9	10	5	41	12	2	1	1	109	4	54	8	6	3	1	2	628	105		3692.35	45375.8	222.431	44.4861	177.944	2402.25
1977	59	1	5	671	3	18	5	11	10	0	4	0	107.5	1	62	4	3	0	4	0	672	159		1733.28	19712.4	146.888	117.51	29.3776	1821.41
1978	110	3	3	1727	8	10	4	26	16	0	3	1	106.5	2	86	2	1	1	2	1	573	91		5646.31	88647.1	205.32	153.99	102.66	4414.39
1980	34	0	3	790	2	3	1	28	4	0	0	1	117.5	1	47	4	3	1	1	1	255	112		1417.99	32947.5	41.7057	0	41.7057	1960.17
1981	29	0	1	276	2	6	1	58	6	0	2	0	105	0	42	0	0	1	2	1	315	153		885.361	8426.19	30.5297	61.0594	0	1282.25
1982	34	2	1	306	1	6	2	38	4	0	1	0	104	1	26	3	3	0	4	0	329	119		1334.58	12011.2	78.5049	39.2524	39.2524	1020.56
1984	47	0	4	439	2	4	3	19	14	0	1	0	137.5	0	33	0	0	0	6	0	120	229		958.685	8954.53	61.1927	20.3976	0	673.119
1986	23	3	5	371	2	3	2	11	14	0	0	0	108	1	30	1	1	2	0	0	155	179		600.19	9681.32	52.1904	0	26.0952	782.856
1987	19	0	4	350	2	9	1	12	9	0	2	1	102.5	1	40	2	0	1	0	0	167	112		792.409	14597	41.7057	83.4114	41.7057	1668.23
1989	50	3	1	562	2	4	3	6	1	0	0	0	120.5	1	36	1	0	3	0	1	184	182		1283.25	14423.8	76.9952	0	25.6651	923.942
1990	39	0	3	618	2	0	2	15	1	0	2	0	112	1	26	1	2	0	3	2	211	178		1023.43	16217.4	52.4836	52.4836	26.2418	682.287
1992	54	0	0	632	3	6	1	37	8	1	5	0	106	3	69	6	3	0	0	0	172	267		944.705	11056.5	17.4945	87.4727	52.4836	1207.12
		*= added Lycopodium clavatum spores total 10,679 p / sample
