# Supplementary material for: Region-Specific Sensitivity of Anemophilous Pollen Deposition to Temperature and Precipitation
Source: PLoS One. 2014 Aug 18;9(8):e104774. doi: 10.1371/journal.pone.0104774 (PMC4136776; doi:10.1371/journal.pone.0104774)
Supplement: File S2 — Spearman rank correlation coefficients between annual pollen influx and climate variables of the pollen types not shown in Tables 5 and 6 of the main text (Tables S4–S8). Table S4. North Atlantic Oscillation Index (annual and winter). Table S5. Temperature in the flowering year. Table S6. Temperature in the year before flowering. Table S7. Precipitation in the flowering year. Table S8. Precipitation in the year before flowering. (XLS) [file pone.0104774.s004.xls]

## Sheet: NAO
	Table S4: Spearman rank correlation of pollen influx with the North Atlantic Oscillation Index (annual and winter)
		Species	M	S.E.	Year	NAO	NAO-1	NAO DJFM	NAO DJFM-1
	Trees	Carpinus	106	16	.282	.218	.146	.170	.214
		Fagus	143	33	.151	.321*	-.029	.184	.007
		Juglans	27	5	.679**	.213	.098	-.004	.254
		Tilia	44	4	-.413**	-.190	-.087	-.361*	.074
		Pinus	1099	180	.088	.378*	.087	.383*	.233
		Salix	971	90	.169	.161	.113	.211	.346*
		Ulmus	394	50	.104	.111	.227	.047	.426**
	Herbs	Artemisia	338	39	.073	.234	.211	.328*	.340*
		Chenopodiaceae	119	10	-.295	.224	.118	.278	.391**
		Cyperaceae	15	1	.151	.157	.008	.160	.126
		Poaceae	5050	250	-.536**	.135	.231	.339*	.167
		Rumex spp.	375	26	.307*	.099	.009	.199	.135
		Filipendula	67	6	-.319*	.336*	.232	.323*	.427**
		Urtica	6755	483	.174	.136	.342*	.251	.329*
		PCA			.464**	.401**	.168	.290	.376*
		Significance levels are indicated: * P < 0.05; ** P< 0.01; ***P < 0.001. S.E = standard error, M = mean

## Sheet: Temperature year
	Table S5: Spearman rank correlation of pollen influx with temperature in the flowering year
		Species	Jan	Febr	Mar	Apr	May	Jun	Jul	Aug	Sept
	Trees	Carpinus	.243	.136	.134	.488***	-.021	.145	-.045	.188	.068
		Fagus	.036	.420**	.024	.354*	.229	.352*	.004	.043	.143
		Juglans	.117	.193	.024	.667***	.426**	.392**	.122	.004	.083
		Tilia	-.390**	-.366**	-.390**	-.338*	-.376**	-.218	.082	-.070	-.281
		Pinus	.414**	.164	.148	.112	.498***	.356*	-.122	-.030	.007
		Salix	-.050	.101	.262	.272	.088	-.062	-.099	-.139	.046
		Ulmus	-.185	-.024	.160	.207	.042	-.044	.049	-.059	-.028
	Herbs	Artemisia	.012	.202	.307*	.064	.032	-.169	-.019	.166	-.009
		Chenopodiaceae	-.009	.049	-.062	-.354*	-.052	.055	.365*	.288	-.157
		Cyperaceae	.047	.036	.096	.124	.260	.030	.002	-.031	.083
		Poaceae	.070	-.025	-.037	-.419**	-.039	-.137	.140	.041	.034
		Rumex spp.	-.080	.044	-.075	-.183	.190	.116	.067	.083	.106
		Filipendula	.128	.125	.265	.248	.284	-.132	.067	.058	.154
		Urtica	-.039	.068	.357*	.090	.075	-.247	-.016	.106	.013
		PCA	.084	.245	.330*	.430**	.314*	.206	.143	.152	.150
		Significance levels are indicated: * P < 0.05; ** P< 0.01; ***P < 0.001. S.E = standard error, M = mean

## Sheet: Temp year-1
	Table S6: Spearman rank correlation of pollen influx with temperature in the year before flowering
		Species	Jan	Feb	Mar	Apr	May	Jun	Jul	Aug	Sept	Oct	Nov	Dec
	Trees	Carpinus	.212	.208	.190	-.087	.320*	.315*	.623***	.365*	.130	.091	.271	.036
		Fagus	-.028	-.249	.093	-.215	.093	.225	.555***	.091	.222	-.182	.022	-.048
		Juglans	.203	.165	.390**	.442**	.400**	.323*	.550***	.258	.359*	.033	.368*	-.081
		Tilia	.077	-.286	-.299*	-.266	-.184	-.018	-.028	.116	-.229	.088	-.113	-.255
		Pinus	.235	.351*	.344*	.010	.131	-.029	.122	.014	.268	-.253	-.121	.064
		Salix	.106	.126	.294	-.154	.032	-.111	.241	.229	.130	.055	-.152	.101
		Ulmus	.207	.152	.204	-.267	.145	.060	.275	.328*	-.003	.144	.125	-.093
	Herbs	Artemisia	.050	.063	.270	-.096	.124	-.250	.105	.149	-.193	-.012	-.038	.303*
		Chenopodiaceae	.230	-.012	.051	-.201	-.023	-.212	.073	.123	-.109	-.179	-.214	.010
		Cyperaceae	.057	.065	.141	.177	.147	-.078	.051	-.058	-.009	-.124	-.065	-.043
		Poaceae	.040	-.070	.077	-.360*	-.090	-.279	-.181	-.153	-.191	-.231	-.296	.178
		Rumex spp.	.045	-.176	.173	-.288	.073	-.205	-.081	-.069	.121	.025	-.192	-.090
		Filipendula	.169	.045	.343*	.233	.199	-.081	.150	.102	.106	-.019	-.028	.276
		Urtica	.145	.083	.264	-.012	.231	-.061	-.003	.068	-.126	.169	-.037	.309*
		PCA	.229	.167	.459**	.145	.297	.090	.442**	.260	.062	.031	.035	.098
		Significance levels are indicated: * P < 0.05; ** P< 0.01; ***P < 0.001. S.E = standard error, M = mean

## Sheet: Precip year
	Table S7: Spearman rank correlation of pollen influx with precipitation in the flowering year
		Species	Jan	Feb	Mar	Apr	May	Jun	Jul	Aug	Sept
	Trees	Carpinus	.176	.114	-.068	-.191	-.022	.042	.015	-.207	.187
		Fagus	.039	.181	.116	-.163	.068	-.053	.034	.008	.060
		Juglans	.062	.227	-.006	-.208	-.052	-.123	.229	.246	.225
		Tilia	-.051	-.136	-.208	.100	-.019	.087	-.273	-.250	-.187
		Pinus	.139	-.129	.250	.152	-.270	-.031	.033	-.101	.450**
		Salix	-.053	-.049	.038	-.168	-.078	.243	-.072	-.133	.070
		Ulmus	-.186	-.045	-.124	.076	-.055	.067	-.194	-.307*	.012
	Herbs	Artemisia	-.068	-.015	-.030	.038	-.197	.247	-.184	-.147	.108
		Chenopodiaceae	-.148	-.074	-.153	.136	-.126	-.163	-.612***	-.230	.024
		Cyperaceae	.044	-.094	.129	-.025	-.146	.130	.053	.023	.119
		Poaceae	-.103	-.233	.085	.436**	.013	.100	-.437**	-.288	.029
		Rumex spp.	-.248	-.014	.216	.328*	-.028	.058	-.361*	-.216	-.081
		Filipendula	.115	.064	.152	.044	-.259	.076	.005	-.048	.228
		Urtica	-.130	-.061	-.001	.169	-.067	.333*	-.086	.008	.074
		PCA	-.068	.021	-.005	-.072	-.160	.104	-.114	-.029	.168
		Significance levels are indicated: * P < 0.05; ** P< 0.01; ***P < 0.001. S.E = standard error, M = mean

## Sheet: Precip year-1
	Table S8: Spearman rank correlation of pollen influx with precipitation in the year before flowering
		Species	Jan	Feb	Mar	Apr	May	Jun	Jul	Aug	Sept	Oct	Nov	Dec
	Trees	Carpinus	-.047	.013	.144	.232	-.046	-.263	-.393*	.300	.071	.083	-.194	.174
		Fagus	-.190	-.262	.102	.274	-.103	-.174	-.281	.152	-.137	.057	-.084	.101
		Juglans	.140	.094	.308*	.022	.202	-.139	.063	.199	.178	.201	.062	.037
		Tilia	.062	-.245	-.015	-.041	-.119	.021	-.338*	-.300*	.118-	-.150	.047	-.232
		Pinus	-.036	.024	.153	-.041	.066	.167	.121	.182	.058	.046	.042	.015
		Salix	-.014	-.026	.187	.187	-.166	.021	-.413**	-.076	.105	-.035	-.054	.134
		Ulmus	.091	.001	.207	-.052	-.340*	-.127	-.370*	-.156	.071	.054	-.131	-.112
	Herbs	Artemisia	-.028	-.026	.059	.137	-.127	-.052	-.274	-.270	.137	.111	-.036	.216
		Chenopodiaceae	.078	-.172	.012	.126	-.129	.076	-.127	-.403**	.199	-.041	.048	-.182
		Cyperaceae	-.027	-.040	.105	.000	.177	.164	.218	.201	.149	.180	.021	.107
		Poaceae	-.076	-.278	-.024	.136	-.181	.365*	-.183	-.182	.078	.016	.101	-.036
		Rumex spp.	-.027	-.176	.265	.134	-.211	.297	-.119	-.052	.055	.066	-.098	.114
		Filipendula	.119	-.068	.256	.082	-.059	.026	-.070	-.197	.242	.158	-.088	.227
		Urtica	.095	.042	-.020	.034	-.196	-.014	-.230	-.255	.178	.086	-.083	.279
		PCA	.017	.074	.147	.110	-.083	-.098	-.208	.016	.185	.070	-.064	.114
			Significance levels are indicated: * P < 0.05; ** P< 0.01; ***P < 0.001. S.E = standard error, M = mean
